# Supplementary material for: Measurement properties of the EQ-5D in populations with a mean age of ≥ 75 years: a systematic review
Source: Qual Life Res. 2022 Aug 1;32(2):307–29. doi: 10.1007/s11136-022-03185-0 (PMC9911506; doi:10.1007/s11136-022-03185-0)
Supplement: Supplementary file 1 — Supplementary file2 (XLSX 9162 kb) [file 11136_2022_3185_MOESM1_ESM.xlsx]

## Sheet: Boxes 3-10
Electronic supplementary material 2		Manuscript title: Measurement properties of the EQ-5D in populations with a mean age of ≥75 years: a systematic review.
COSMIN Risk of Bias checklist		Authors: Sophie Gottschalk, Hans-Helmut König, Mona Nejad, Judith Dams
		Corresponding author: Sophie Gottschalk, Department of Health Economics and Health Services Research,
		University Medical Center Hamburg-Eppendorf, Martinistraße 52, 20246 Hamburg, s.gottschalk@uke.de
Score: V= very good; A = adequate; D = doubtful; I = inadequate; N= not applicable
Article reference:		Aguirre (2016)			Ankri (2003)			Ankri (2003) (2)			Barton (2008)			Bhadhuri (2020)			Bhadhuri (2020) (2)				Bjerk (2019)			Bjerk (2019) (2)			Bjerk (2019) (3)			Brazier (1996)			Cheng (2019)			Cheng (2019) (2)			Coast (1998)			Coast (1998)			Davis (2012)			Davis (2012) (2)
6. Reliability		rater 1	rater 2	Consensus	rater 1	rater 2	Consensus	rater 1	rater 2	Consensus	rater 1	rater 2	Consensus	rater 1	rater 2	Consensus	rater 1	rater 2	Consensus	rater 1	rater 2	Consensus	rater 1	rater 2	Consensus	rater 1	rater 2	Consensus	rater 1	rater 2	Consensus	rater 1	rater 2	Consensus	rater 1	rater 2	Consensus	rater 1	rater 2	Consensus	rater 1	rater 2	Consensus	rater 1	rater 2	Consensus	rater 1	rater 2	Consensus
1	Were patients stable in the interim period on the construct to be measured?				A	A	A																						A	A	A
2	Was the time interval appropriate?				V	V	V																						D	D	D
3	Were the test conditions similar for the measurements? e.g. type of administration, environment, instructions				A	A	A																						D	D	D
4	For continuous scores: Was an intraclass correlation coefficient (ICC) calculated?				V																								D	D	D
5	For dichotomous/nominal/ordinal scores: Was kappa calculated?				V	V	V																						NA	N/A	NA
6	For ordinal scores: Was a weighted kappa calculated?				V	V	V																						NA	N/A	NA
7	For ordinal scores: Was the weighting scheme described? e.g. linear, quadratic				A	A	A																						NA	N/A	NA
8	Were there any other important flaws?
	TOTAL Lowest score of items 1-8				A	A	A																						D	D	D
7. Measurement error		rater 1	rater 2	Consensus	rater 1	rater 2	Consensus	rater 1	rater 2	Consensus	rater 1	rater 2	Consensus	rater 1	rater 2	Consensus	rater 1	rater 2	Consensus	rater 1	rater 2	Consensus	rater 1	rater 2	Consensus	rater 1	rater 2	Consensus	rater 1	rater 2	Consensus	rater 1	rater 2	Consensus	rater 1	rater 2	Consensus	rater 1	rater 2	Consensus	rater 1	rater 2	Consensus	rater 1	rater 2	Consensus	rater 1	rater 2	Consensus
1	Were patients stable in the interim period on the construct to be measured?
2	Was the time interval appropriate?
3	Were the test conditions similar for the measurements? e.g. type of administration, environment, instructions
4	For continuous scores: Was the Standard Error of Measurement (SEM), Smallest Detectable Change (SDC) or Limits of Agreement (LoA) calculated?
5	For dichotomous/nominal/ordinal scores: Was the percentage (positive and negative) agreement calculated?
6	Were there any other important flaws?
	TOTAL Lowest score of items 1-6
8. Criterion validity		rater 1	rater 2	Consensus	rater 1	rater 2	Consensus	rater 1	rater 2	Consensus	rater 1	rater 2	Consensus	rater 1	rater 2	Consensus	rater 1	rater 2	Consensus	rater 1	rater 2	Consensus	rater 1	rater 2	Consensus	rater 1	rater 2	Consensus	rater 1	rater 2	Consensus	rater 1	rater 2	Consensus	rater 1	rater 2	Consensus	rater 1	rater 2	Consensus	rater 1	rater 2	Consensus	rater 1	rater 2	Consensus	rater 1	rater 2	Consensus
1	For continuous scores: Were correlations, or the area under the receiver operating curve calculated?
2	For dichotomous scores: Were sensitivity and specificity determined?
3	Were there any other important flaws?
	TOTAL Lowest score of items 1-3
9. Hypotheses testing for construct validity
9a. Comparison with other outcome measurement instruments (convergent validity)		rater 1	rater 2	Consensus	rater 1	rater 2	Consensus	rater 1	rater 2	Consensus	rater 1	rater 2	Consensus	rater 1	rater 2	Consensus	rater 1	rater 2	Consensus	rater 1	rater 2	Consensus	rater 1	rater 2	Consensus	rater 1	rater 2	Consensus	rater 1	rater 2	Consensus	rater 1	rater 2	Consensus	rater 1	rater 2	Consensus	rater 1	rater 2	Consensus	rater 1	rater 2	Consensus	rater 1	rater 2	Consensus	rater 1	rater 2	Consensus
1	Is it clear what the comparator instrument(s) measure(s)?	V	V	V	V	V	V	V	V	V	V	V	V	V	V	V	V	V	V	V	V	V	V	V	V	V	V	V				V	V	V	V	V	V	V	V	V	V	V	V	V	V	V	V	V	V
2	Were the measurement properties of the comparator instrument(s) adequate?	V (DemQoL; QoL-AD)	V (DemQoL; QoL-AD)	V	V (EQ-VAS; CDR)	V (EQ-VAS; CDR)	V	D (Katz-ADL, MMSE)	D (Katz-ADL, MMSE)	D	V (SF-6D, EQ-VAS)	V (SF-6D)	V	D (Barthel index)	D	D	V (EQ VAS)	V	V	A (SF-6D)	A (SF-6D)	A	V (BBS, 30s-sit to stand,FES-I)	V (BBS, 30s-sit to stand,FES-I)	V	D (4 meter walk test)	D (4 meter walk test)	D				V? (EQ-VAS)	V (EQ-VAS)	V	D (SPVU-5D)	D (SPVU-5D)	D	A (Coop-Wonca)	A (Coop-Wonca)	A	D (Barthel index)	D (Barthel index)	D	D (MMSE), D (IADL (Lawton & Brody))	D (MMSE), D (IADL (Lawton & Brody))	D	V (PPA, SPPB, ICECAP-O)	V (PPA, SPPB, ICECAP-O)	V
3	Was the statistical method appropriate for the hypotheses to be tested?	V	V	V	A	A	A	A	A	A	V	V	V	V	V	V	V	V	V	V	V	V	V	V	V	V	V	V				V	V	V	V	V	V	A	A	A	A	A	A	V	V	V	V	V	V
4	Were there any other important flaws?
	TOTAL Lowest score of items 1-4	V	V	V	A	A	A	D	D	D	V	V	V	D	D	D	V	V	V	A	A	A	V	V	V	D	D	D				V	V	V	D	V	D	A	A	A	D	D	D	D	D	D	V	V	V
9b. Comparison between subgroups (discriminative or known-groups validity)		rater 1	rater 2	Consensus	rater 1	rater 2	Consensus	rater 1	rater 2	Consensus	rater 1	rater 2	Consensus	rater 1	rater 2	Consensus	rater 1	rater 2	Consensus	rater 1	rater 2	Consensus	rater 1	rater 2	Consensus	rater 1	rater 2	Consensus	rater 1	rater 2	Consensus	rater 1	rater 2	Consensus	rater 1	rater 2	Consensus	rater 1	rater 2	Consensus	rater 1	rater 2	Consensus	rater 1	rater 2	Consensus	rater 1	rater 2	Consensus
5	Was an adequate description provided of important characteristics of the subgroups?				D	D	D																						D	D	D	A	A	A				D	D	D
6	Was the statistical method appropriate for the hypotheses to be tested?				V	V	V																						A	A	A	V	V	V				V	V	V
7	Were there any other important flaws?
	TOTAL Lowest score of items 5-7				D	D	D																						D	D	D	A	A	A				D	D	D
10. Responsiveness
10a. Criterion approach (i.e. comparison to a gold standard)		rater 1	rater 2	Consensus	rater 1	rater 2	Consensus	rater 1	rater 2	Consensus	rater 1	rater 2	Consensus	rater 1	rater 2	Consensus	rater 1	rater 2	Consensus	rater 1	rater 2	Consensus	rater 1	rater 2	Consensus	rater 1	rater 2	Consensus	rater 1	rater 2	Consensus	rater 1	rater 2	Consensus	rater 1	rater 2	Consensus	rater 1	rater 2	Consensus	rater 1	rater 2	Consensus	rater 1	rater 2	Consensus	rater 1	rater 2	Consensus
1	For continuous scores: Were correlations between change scores, or the area under the Receiver Operator Curve (ROC) curve calculated?
2	For dichotomous scales: Were sensitivity and specificity (changed versus not changed) determined?
3	Were there any other important flaws?
	TOTAL Lowest score of items 1-3
10b. Construct approach (i.e. hypotheses testing; comparison with other outcome measurement instruments)		rater 1	rater 2	Consensus	rater 1	rater 2	Consensus	rater 1	rater 2	Consensus	rater 1	rater 2	Consensus	rater 1	rater 2	Consensus	rater 1	rater 2	Consensus	rater 1	rater 2	Consensus	rater 1	rater 2	Consensus	rater 1	rater 2	Consensus	rater 1	rater 2	Consensus	rater 1	rater 2	Consensus	rater 1	rater 2	Consensus	rater 1	rater 2	Consensus	rater 1	rater 2	Consensus	rater 1	rater 2	Consensus	rater 1	rater 2	Consensus
4	Is it clear what the comparator instrument(s) measure(s)?																						V	V	V	V	V	V
5	Were the measurement properties of the comparator instrument(s) adequate?																						V (Berg Balance Scale, 30s-sit to stand, FES-I)	V (Berg Balance Scale, 30s-sit to stand, FES-I)	V	D (4 meter walk test)	D (4 meter walk test)	D
6	Was the statistical method appropriate for the hypotheses to be tested?																						V	V	V	V	V	V
7	Were there any other important flaws?
	TOTAL Lowest score of items 4-7																						V	V	V	D	D	D
10c. Construct approach: (i.e. hypotheses testing: comparison between subgroups)		rater 1	rater 2	Consensus	rater 1	rater 2	Consensus	rater 1	rater 2	Consensus	rater 1	rater 2	Consensus	rater 1	rater 2	Consensus	rater 1	rater 2	Consensus	rater 1	rater 2	Consensus	rater 1	rater 2	Consensus	rater 1	rater 2	Consensus	rater 1	rater 2	Consensus	rater 1	rater 2	Consensus	rater 1	rater 2	Consensus	rater 1	rater 2	Consensus	rater 1	rater 2	Consensus	rater 1	rater 2	Consensus	rater 1	rater 2	Consensus
8	Was an adequate description provided of important characteristics of the subgroups?													A	A	A																A	A	A				D	D	D
9	Was the statistical method appropriate for the hypotheses to be tested?													V	V	V																V	V	V				A	A	A
10	Were there any other important flaws?
	TOTAL Lowest score of items 8-10													A	A	A																A	V	A				D	D	D
10d. Construct approach: (i.e. hypotheses testing: before and after intervention)		rater 1	rater 2	Consensus	rater 1	rater 2	Consensus	rater 1	rater 2	Consensus	rater 1	rater 2	Consensus	rater 1	rater 2	Consensus	rater 1	rater 2	Consensus	rater 1	rater 2	Consensus	rater 1	rater 2	Consensus	rater 1	rater 2	Consensus	rater 1	rater 2	Consensus	rater 1	rater 2	Consensus	rater 1	rater 2	Consensus	rater 1	rater 2	Consensus	rater 1	rater 2	Consensus	rater 1	rater 2	Consensus	rater 1	rater 2	Consensus
11	Was an adequate description provided of the intervention given?
12	Was the statistical method appropriate for the hypotheses to be tested?
13	Were there any other important flaws?
	TOTAL Lowest score of items 11-13
[truncated: 141 more columns]
